# Supplementary material for: Novel mass spectrometry based detection and identification of variants of rabies virus nucleoprotein in infected brain tissues
Source: PLoS Negl Trop Dis. 2018 Dec 14;12(12):e0006984. doi: 10.1371/journal.pntd.0006984 (PMC6310296; doi:10.1371/journal.pntd.0006984)
Supplement: S1 Spreadsheet — (XLSX) [file pntd.0006984.s005.xlsx]

## Sheet: Sheet1
	Purified virus	Infected cell lysate	Sample 5	Sample 6	Sample 11	Sample 12	Sample 13	Sample 21	Sample 22	Sample 23	Sample 24	Sample 25	Sample 26
Antigenic typing	ERA	CVS-11	E. Raccoon	T. brasiliensis	E. Raccoon	NC Skunk	NC Skunk	SC Skunk	AZ Grey Fox	Arctic Fox	NC Skunk	SC Skunk	AZ Grey Fox
Based on MS result	ERA	CVS-11	E. Raccoon	T. brasiliensis	E. Raccoon		NC Skunk			Arctic Fox	NC Skunk	SC Skunk
	K.VNNQVVSLKPEIIVDQHEYK.Y	K.VNNQVVSLKPEIIVDQYEYK.Y		K.VNNQVVSLKPEIIVDQYEYK.Y						K.VNNQIVSLKPEIIVDQYEYK.Y	K.VNNQVVSLKPEIIVDQYEYK.Y
	K.KPCITLGK.A	K.KPCITLGK.A			K.KPSISLGK.A
	R.DPTVPEHASLVGLLLSLYR.L	R.DPTVSEHASLVGLLLSLYR.L	R.DPTIPEHASLVGLLLSLYR.L	R.DPTVSEHASLVGLLLSLYR.L	R.DPTIPEHASLVGLLLSLYR.L	R.DPTVPEHASLVGLLLSLYR.L	R.DPTVSEHASLVGLLLSLYR.L			R.DPTVPEHASLVGLLLSLYR.L	R.DPTVSEHASLVGLLLSLYR.L	R.DPTISEHASLVGLLLSLYR.L	R.DPTVSEHASLVGLLLSLYR.L
	R.IEQIFETAPFVK.I	R.IEQIFETAPFVK.I		R.IEQIFETAPFTK.I	R.IEQIFETAPFVK.I		R.IEQIFETAPFVK.I	R.IEQIFETAPFVK.I	R.IEQIFETAPFVK.I	R.IEQIFETAPFIK.I		R.IEQIFETAPFVK.I
	R.MFEPGQETAVPHSYFIHFR.S	R.MFEPGQETAVPHSYFIHFR.S			R.MFEPGQETAVPHSYFIHFR.S		R.MFEPGQETAVPHSYFIHFR.S	R.MFEPGQETAVPHSYFIHFR.S	R.MFEPGQETAVPHSYFIHFR.S			R.MFEPGQETAVPHSYFIHFR.S		Conserved in all variants
	R.IEHLYSAIR.V	R.IEHLYSAIR.V			R.IEHLYSAIR.V	R.IEHLYSAIR.V	R.IEHLYSAIR.V	R.IEHLYSAIR.V	R.IEHLYSAIR.V	R.IEHLYSAIR.V	R.IEHLYSAIR.V	R.IEHLYSAIR.V		Conserved in all variants
	R.FLAGTYDMFFSR.I	R.FLAGTYDMFFSR.I			R.FLAGTYDMFFSR.I		R.FLAGTYDMFFSR.I		R.FLAGTYDMFFSR.I	R.FLAGTYDMFFSR.I		R.FLAGTYDMFFSR.I		Conserved in all variants
	K.ELQEYEAAELTK.T	K.ELQEYEAAELTK.T		K.ELQEYEAAELTK.A	K.ELQDYEAAELTK.T		K.ELQEYEAAELTK.T	K.ELQEYEAAELTK.T	K.ELQEYEAAELTK.T			K.ELQEYETAELTK.T	K.ELQEYEAAELTK.S
	R.SLNATVIAACAPHEMSVLGGYLGEEFFGK.G	R.SLNATVIAACAPHEMSVLGGYLGEEFFGK.G			R.SLNATVIATCAPHEMSVLGGYLGEEFFGK.G		R.SLNATVIATCAPHEMSVLGGYLGEEFFGK.G				R.SLNATVIATCAPHEMSVLGGYLGEEFFGK.G	R.SLNATVIATCAPHEMSVLGGYLGEEFFGK.G	R.SLNATVIAACAPHEMSVLGGYLGEEFFGK.G
	K.QINLTAR.E						K.QINLTAGEAILYFFHK.N		K.QINLTAR.E		K.QINLTAGEAILYFFHK.N
	R.TDVEGNWALTGGMELTR.D	R.TDVDGNWALTGGMELTR.D
Unique sequences	DQHEYK.Y - H is unique to ERA	R.TDVDG - D is unique to CVS-11	DPTIPE - IP is unique to E. Raccoon	FTK - T - unique to T. brasiliensis	DPTIPE - IP is unique to E. Raccoon		TAGE - G is unique to NC Sunk			APFIK - I - unique to Arctic Fox	TAGE - G is unique to NC Sunk	DPTI - I - unique to SC Skunk
Unique sequences					ELQDY - D is unique to E. Raccoon					VNNQIV - I unique to Arctic Fox
Unique sequences					KPSIS - S,S unique to E Raccoon
