# Supplementary material for: Novel mass spectrometry based detection and identification of variants of rabies virus nucleoprotein in infected brain tissues
Source: PLoS Negl Trop Dis. 2018 Dec 14;12(12):e0006984. doi: 10.1371/journal.pntd.0006984 (PMC6310296; doi:10.1371/journal.pntd.0006984)
Supplement: S2 Spreadsheet — (XLSX) [file pntd.0006984.s006.xlsx]

## Sheet: Sheet1
	Nucleoprotein
ERA purified virus
	K.VNNQVVSLKPEIIVDQHEYK.Y
	K.KPCITLGK.A
	K.SVLSGMSAAK.L
	R.KGDKITPGSLVEIK.R
	K.ITPGSLVEIK.R
	K.RTDVEGNWALTGGMELTR.D
	R.TDVEGNWALTGGMELTR.D
	R.DPTVPEHASLVGLLLSLYR.L
	K.ISGQNTGNYKTNIADR.I
	K.TNIADRIEQIFETAPFVK.I
	R.IEQIFETAPFVK.I
	K.IVEHHTLMTTHK.M
	K.MCANWSTIPNFR.F
	R.FLAGTYDMFFSR.I
	R.IEHLYSAIR.V
	R.VGTVVTAYEDCSGLVSFTGFIK.Q
	R.VGTVVTAYEDCSGLVSFTGFIKQINLTAR.E
	K.QINLTAR.E
	R.EAILYFFHK.N
	R.EAILYFFHKNFEEEIR.R
	K.NFEEEIR.R
	K.NFEEEIRR.M
	R.MFEPGQETAVPHSYFIHFR.S
	K.SPYSSNAVGHVFNLIHFVGCYMGQVR.S
	R.SLNATVIAACAPHEMSVLGGYLGEEFFGK.G
	R.DEKELQEYEAAELTK.T
	K.ELQEYEAAELTK.T
	K.TDVALADDGTVNSDDEDYFSGETR.S
	R.RYVSVSSNHQARPNSFAEFLNK.T
	R.YVSVSSNHQARPNSFAEFLNK.T
CVS-11	K.VNNQVVSLKPEIIVDQYEYK.Y
	K.KPCITLGK.A
	R.ITPNSLVEIK.R
	K.RTDVDGNWALTGGMELTR.D
	R.TDVDGNWALTGGMELTR.D
	R.DPTVSEHASLVGLLLSLYR.L
	K.TNIADRIEQIFETAPFVK.I
	R.IEQIFETAPFVK.I
	K.IVEHHTLMTTHK.M
	K.MCANWSTIPNFR.F
	R.FLAGTYDMFFSR.I
	R.IEHLYSAIR.V
	R.VGTVVTAYEDCSGLVSFTGFIK.Q
	R.EAILYFFHK.N
	K.NFEEEIR.R
	R.MFEPGQETAVPHSYFIHFR.S
	K.SPYSSNAVGHVFNLIHFVGCYMGQVR.S
	R.SLNATVIAACAPHEMSVLGGYLGEEFFGK.G
	R.DEKELQEYEAAELTK.T
	K.ELQEYEAAELTK.T
	R.YVSVSSNHQARPNSFAEFLNK.T
Sample 5	R.DPTIPEHASLVGLLLSLYR.L
Sample 6	R.DPTVSEHASLVGLLLSLYR.L
	R.TNVEGNWALTGGMELTR.D
	R.IEQIFETAPFTK.I
	K.VNNQVVSLKPEIIVDQYEYK.Y
	K.ELQEYEAAELTK.A
	K.ITPDSLVDIR.R
Sample 11	R.DPTIPEHASLVGLLLSLYR.L
	R.DPTIPEHASLVGLLLSLYR.L
	K.ELQDYEAAELTK.T
	R.FLAGTYDMFFSR.I
	R.IEHLYSAIR.V
	R.MFEPGQETAVPHSYFIHFR.S
	R.IEHLYSAIR.V
	R.TDVEGNWALTGGMELTR.D
	K.EAILYFFHK.N
	R.IEQIFETAPFVK.I
	K.ELQDYEAAELTK.T
	R.IEHLYSAIR.V
	R.SLNATVIATCAPHEMSVLGGYLGEEFFGK.G
	R.TDVEGNWALTGGMELTR.D
	R.IEHLYSAIR.V
	R.DPTIPEHASLVGLLLSLYR.L
	K.EAILYFFHK.N
	R.TDVEGNWALTGGMELTR.D
	K.KPSISLGK.A
	R.MFEPGQETAVPHSYFIHFR.S
Sample 12	R.DPTVPEHASLVGLLLSLYR.L
	R.IEHLYSAIR.V
Sample 13	R.FLAGTYDMFFSR.I
	R.IEQIFETAPFVK.I
	R.MFEPGQETAVPHSYFIHFR.S
	K.QINLTAGEAILYFFHK.N
	K.ELQEYEAAELTK.T
	K.ITPDSLVEIK.R
	R.IEHLYSAIR.V
	R.DPTVSEHASLVGLLLSLYR.L
	R.FLAGTYDMFFSR.I
	K.QINLTAGEAILYFFHK.N
	K.ITPDSLVEIK.R
	R.SLNATVIATCAPHEMSVLGGYLGEEFFGK.G
Sample 21	R.IEQIFETAPFVK.I
	R.IEHLYSAIR.V
	R.IEHLYSAIR.V
	R.MFEPGQETAVPHSYFIHFR.S
	K.ELQEYEAAELTK.T
	R.EAILYFFHK.N
Sample 22	R.FLAGTYDMFFSR.I
	R.IEQIFETAPFVK.I
	K.IVEHHTLMTTHK.M
	K.ELQEYEAAELTK.T
	R.MFEPGQETAVPHSYFIHFR.S
	R.IEHLYSAIR.V
	R.IEHLYSAIR.V
	R.MFEPGQETAVPHSYFIHFR.S
	K.QINLTAR.E
	K.IVEHHTLMTTHK.M
	R.EAILYFFHK.N
	R.ITPNSLVEIK.R
	R.FLAGTYDMFFSR.I
	K.ELQEYEAAELTK.T
	R.EAILYFFHK.N
	R.IEHLYSAIR.V
	K.QINLTAR.E
Sample 23	K.VNNQIVSLKPEIIVDQYEYK.Y
	R.DPTVPEHASLVGLLLSLYR.L
	R.IEQIFETAPFIK.I
	R.FLAGTYDMFFSR.I
	R.IEHLYSAIR.V
Sample 24	K.VNNQVVSLKPEIIVDQYEYK.Y
	R.TDVEGNWALTGGVELTR.D
	R.DPTVSEHASLVGLLLSLYR.L
	R.IEHLYSAIR.V
	K.QINLTAGEAILYFFHK.N
	R.SLNATVIATCAPHEMSVLGGYLGEEFFGK.G
Sample 25	K.NQVVSLKPEIIVDQYEYK.Y
	R.TDVEGNWALTGGLELTR.D
	R.DPTISEHASLVGLLLSLYR.L
	R.IEQIFETAPFVK.I
	K.MCANWSTIPNFR.F
	R.FLAGTYDMFFSR.I
	R.IEHLYSAIR.V
	R.VGTVVTAYEDCSGLVSFTGFIK.Q
	R.MFEPGQETAVPHSYFIHFR.S
	R.SLNATVIATCAPHEMSVLGGYLGEEFFGK.G
	K.ELQEYETAELTK.T
Sample 26	R.DPTVSEHASLVGLLLSLYR.L
	R.SLNATVIAACAPHEMSVLGGYLGEEFFGK.G
	K.ELQEYEAAELTK.S
